# Supplementary material for: Solvent-Free Synthesis of Multifunctional Block Copolymer and Formation of DNA and Drug Nanocarriers
Source: Nanomaterials (Basel). 2023 Nov 13;13(22):2936. doi: 10.3390/nano13222936 (PMC10675335; doi:10.3390/nano13222936)
Supplement: Supplementary file 1 [file nanomaterials-13-02936-s001.zip]

Archive with 1 entries (1 files):
- nanomaterials-2686811-supplementary.pdf
